# Supplementary material for: Breaking the Mucin Barrier: A New Affinity Chromatography-Mass Spectrometry Approach to Unveil Potential Cell Markers and Pathways Altered in Pseudomyxoma Peritonei
Source: Biol Proced Online. 2024 May 15;26:13. doi: 10.1186/s12575-024-00239-0 (PMC11094946; doi:10.1186/s12575-024-00239-0)
Supplement: Supplementary file 2 — Supplementary Material 2. [file 12575_2024_239_MOESM2_ESM.xlsx]

## Sheet: HiTrap Con A 4B column
Protein	Protein ID	Entry Name	Gene	Protein Length	Organism	Protein Existence	Description	Protein Probability	Top Peptide Probability	Combined Total Peptides	Combined Total Spectral count	Secreted proteins	Cell membrane proteins	Cytosolic proteins
sp|P01009|A1AT_HUMAN	P01009	A1AT_HUMAN	SERPINA1	418	Homo sapiens	1:Experimental evidence at protein level	Alpha-1-antitrypsin	1	0.999	65	22009	X
sp|P01024|CO3_HUMAN	P01024	CO3_HUMAN	C3	1663	Homo sapiens	1:Experimental evidence at protein level	Complement C3	1	0.999	210	20026	X
sp|P00450|CERU_HUMAN	P00450	CERU_HUMAN	CP	1065	Homo sapiens	1:Experimental evidence at protein level	Ceruloplasmin	1	0.999	110	14223	X
sp|P02787|TRFE_HUMAN	P02787	TRFE_HUMAN	TF	698	Homo sapiens	1:Experimental evidence at protein level	Serotransferrin	1	0.999	100	12108	X
sp|P01023|A2MG_HUMAN	P01023	A2MG_HUMAN	A2M	1474	Homo sapiens	1:Experimental evidence at protein level	Alpha-2-macroglobulin	1	0.999	137	11866	X
sp|P0C0L5|CO4B_HUMAN	P0C0L5	CO4B_HUMAN	C4B	1744	Homo sapiens	1:Experimental evidence at protein level	Complement C4-B	1	0.999	118	7243	X
sp|Q14624|ITIH4_HUMAN	Q14624	ITIH4_HUMAN	ITIH4	930	Homo sapiens	1:Experimental evidence at protein level	Inter-alpha-trypsin inhibitor heavy chain H4	1	0.999	71	5655	X
sp|P00738|HPT_HUMAN	P00738	HPT_HUMAN	HP	406	Homo sapiens	1:Experimental evidence at protein level	Haptoglobin	1	0.999	41	5434	X
sp|P02675|FIBB_HUMAN	P02675	FIBB_HUMAN	FGB	491	Homo sapiens	1:Experimental evidence at protein level	Fibrinogen beta chain	1	0.999	51	4661	X
sp|P08603|CFAH_HUMAN	P08603	CFAH_HUMAN	CFH	1231	Homo sapiens	1:Experimental evidence at protein level	Complement factor H	1	0.999	72	4414	X
sp|P19823|ITIH2_HUMAN	P19823	ITIH2_HUMAN	ITIH2	946	Homo sapiens	1:Experimental evidence at protein level	Inter-alpha-trypsin inhibitor heavy chain H2	1	0.999	54	4292	X
sp|P02768|ALBU_HUMAN	P02768	ALBU_HUMAN	ALB	609	Homo sapiens	1:Experimental evidence at protein level	Albumin	1	0.999	105	3984	X
sp|P19827|ITIH1_HUMAN	P19827	ITIH1_HUMAN	ITIH1	911	Homo sapiens	1:Experimental evidence at protein level	Inter-alpha-trypsin inhibitor heavy chain H1	1	0.999	45	3611	X
sp|P01008|ANT3_HUMAN	P01008	ANT3_HUMAN	SERPINC1	464	Homo sapiens	1:Experimental evidence at protein level	Antithrombin-III	1	0.999	46	3341	X
sp|P02647|APOA1_HUMAN	P02647	APOA1_HUMAN	APOA1	267	Homo sapiens	1:Experimental evidence at protein level	Apolipoprotein A-I	1	0.999	56	3103	X
sp|P02790|HEMO_HUMAN	P02790	HEMO_HUMAN	HPX	462	Homo sapiens	1:Experimental evidence at protein level	Hemopexin	1	0.999	38	2989	X
sp|P01859|IGHG2_HUMAN	P01859	IGHG2_HUMAN	IGHG2	326	Homo sapiens	1:Experimental evidence at protein level	Immunoglobulin heavy constant gamma 2	1	0.999	28	2931	X	X
sp|P02679|FIBG_HUMAN	P02679	FIBG_HUMAN	FGG	453	Homo sapiens	1:Experimental evidence at protein level	Fibrinogen gamma chain	1	0.999	30	2724	X
sp|P01876|IGHA1_HUMAN	P01876	IGHA1_HUMAN	IGHA1	353	Homo sapiens	1:Experimental evidence at protein level	Immunoglobulin heavy constant alpha 1	1	0.999	22	2445	X	X
sp|Q06033|ITIH3_HUMAN	Q06033	ITIH3_HUMAN	ITIH3	890	Homo sapiens	1:Experimental evidence at protein level	Inter-alpha-trypsin inhibitor heavy chain H3	1	0.999	49	2249	X
sp|P01834|IGKC_HUMAN	P01834	IGKC_HUMAN	IGKC	107	Homo sapiens	1:Experimental evidence at protein level	Immunoglobulin kappa constant	1	0.999	17	2211	X	X
sp|P01871|IGHM_HUMAN	P01871	IGHM_HUMAN	IGHM	453	Homo sapiens	1:Experimental evidence at protein level	Immunoglobulin heavy constant mu	1	0.999	38	2144	X	X
sp|P04217|A1BG_HUMAN	P04217	A1BG_HUMAN	A1BG	495	Homo sapiens	1:Experimental evidence at protein level	Alpha-1B-glycoprotein	1	0.999	29	2064	X
sp|P02751|FINC_HUMAN	P02751	FINC_HUMAN	FN1	2477	Homo sapiens	1:Experimental evidence at protein level	Fibronectin	1	0.999	79	1966	X
sp|P05155|IC1_HUMAN	P05155	IC1_HUMAN	SERPING1	500	Homo sapiens	1:Experimental evidence at protein level	Plasma protease C1 inhibitor	1	0.999	27	1938	X
sp|P00751|CFAB_HUMAN	P00751	CFAB_HUMAN	CFB	764	Homo sapiens	1:Experimental evidence at protein level	Complement factor B	1	0.999	48	1814	X
sp|P05546|HEP2_HUMAN	P05546	HEP2_HUMAN	SERPIND1	499	Homo sapiens	1:Experimental evidence at protein level	Heparin cofactor 2	1	0.999	31	1540	X
sp|P04196|HRG_HUMAN	P04196	HRG_HUMAN	HRG	525	Homo sapiens	1:Experimental evidence at protein level	Histidine-rich glycoprotein	1	0.999	25	1477	X
sp|P68871|HBB_HUMAN	P68871	HBB_HUMAN	HBB	147	Homo sapiens	1:Experimental evidence at protein level	Hemoglobin subunit beta	1	0.999	19	1443	X		X
sp|P01031|CO5_HUMAN	P01031	CO5_HUMAN	C5	1676	Homo sapiens	1:Experimental evidence at protein level	Complement C5	1	0.999	74	1294	X
sp|P01011|AACT_HUMAN	P01011	AACT_HUMAN	SERPINA3	423	Homo sapiens	1:Experimental evidence at protein level	Alpha-1-antichymotrypsin	1	0.999	23	1251	X
sp|P02671|FIBA_HUMAN	P02671	FIBA_HUMAN	FGA	866	Homo sapiens	1:Experimental evidence at protein level	Fibrinogen alpha chain	1	0.999	48	1242	X
sp|P02765|FETUA_HUMAN	P02765	FETUA_HUMAN	AHSG	367	Homo sapiens	1:Experimental evidence at protein level	Alpha-2-HS-glycoprotein	1	0.999	17	1119	X
sp|P01857|IGHG1_HUMAN	P01857	IGHG1_HUMAN	IGHG1	330	Homo sapiens	1:Experimental evidence at protein level	Immunoglobulin heavy constant gamma 1	1	0.999	32	1027	X	X
sp|Q9Y6R7|FCGBP_HUMAN	Q9Y6R7	FCGBP_HUMAN	FCGBP	5405	Homo sapiens	1:Experimental evidence at protein level	IgGFc-binding protein	1	0.999	46	981	X
sp|P43652|AFAM_HUMAN	P43652	AFAM_HUMAN	AFM	599	Homo sapiens	1:Experimental evidence at protein level	Afamin	1	0.999	38	963	X
sp|P01860|IGHG3_HUMAN	P01860	IGHG3_HUMAN	IGHG3	377	Homo sapiens	1:Experimental evidence at protein level	Immunoglobulin heavy constant gamma 3	1	0.999	26	910	X	X
sp|P25311|ZA2G_HUMAN	P25311	ZA2G_HUMAN	AZGP1	298	Homo sapiens	1:Experimental evidence at protein level	Zinc-alpha-2-glycoprotein	1	0.999	21	887	X
sp|P01042|KNG1_HUMAN	P01042	KNG1_HUMAN	KNG1	644	Homo sapiens	1:Experimental evidence at protein level	Kininogen-1	1	0.999	31	886	X
sp|B9A064|IGLL5_HUMAN	B9A064	IGLL5_HUMAN	IGLL5	214	Homo sapiens	2:Experimental evidence at transcript level	Immunoglobulin lambda-like polypeptide 5	1	0.999	16	876	X
sp|P01019|ANGT_HUMAN	P01019	ANGT_HUMAN	AGT	485	Homo sapiens	1:Experimental evidence at protein level	Angiotensinogen	1	0.999	27	847	X
sp|P02763|A1AG1_HUMAN	P02763	A1AG1_HUMAN	ORM1	201	Homo sapiens	1:Experimental evidence at protein level	Alpha-1-acid glycoprotein 1	1	0.999	16	845	X
sp|P04114|APOB_HUMAN	P04114	APOB_HUMAN	APOB	4563	Homo sapiens	1:Experimental evidence at protein level	Apolipoprotein B-100	1	0.999	90	845	X		X
sp|Q02817|MUC2_HUMAN	Q02817	MUC2_HUMAN	MUC2	5289	Homo sapiens	1:Experimental evidence at protein level	Mucin-2	1	0.999	34	836	X
sp|P13671|CO6_HUMAN	P13671	CO6_HUMAN	C6	934	Homo sapiens	1:Experimental evidence at protein level	Complement component C6	1	0.999	33	799	X
sp|P00734|THRB_HUMAN	P00734	THRB_HUMAN	F2	622	Homo sapiens	1:Experimental evidence at protein level	Prothrombin	1	0.999	31	795	X
sp|P05543|THBG_HUMAN	P05543	THBG_HUMAN	SERPINA7	415	Homo sapiens	1:Experimental evidence at protein level	Thyroxine-binding globulin	1	0.999	20	795	X
sp|P69905|HBA_HUMAN	P69905	HBA_HUMAN	HBA1	142	Homo sapiens	1:Experimental evidence at protein level	Hemoglobin subunit alpha	1	0.999	11	748	X		X
sp|P00736|C1R_HUMAN	P00736	C1R_HUMAN	C1R	705	Homo sapiens	1:Experimental evidence at protein level	Complement C1r subcomponent	1	0.999	34	634	X
sp|P08697|A2AP_HUMAN	P08697	A2AP_HUMAN	SERPINF2	491	Homo sapiens	1:Experimental evidence at protein level	Alpha-2-antiplasmin	1	0.999	18	571	X
sp|P63261|ACTG_HUMAN	P63261	ACTG_HUMAN	ACTG1	375	Homo sapiens	1:Experimental evidence at protein level	Actin, cytoplasmic 2	1	0.999	22	531			X
sp|P07477|TRY1_HUMAN	P07477	TRY1_HUMAN	PRSS1	247	Homo sapiens	1:Experimental evidence at protein level	Serine protease 1	1	0.999	3	529	X
sp|P08185|CBG_HUMAN	P08185	CBG_HUMAN	SERPINA6	405	Homo sapiens	1:Experimental evidence at protein level	Corticosteroid-binding globulin	1	0.999	18	527	X
sp|P02749|APOH_HUMAN	P02749	APOH_HUMAN	APOH	345	Homo sapiens	1:Experimental evidence at protein level	Beta-2-glycoprotein 1	1	0.999	17	523	X
sp|P02746|C1QB_HUMAN	P02746	C1QB_HUMAN	C1QB	253	Homo sapiens	1:Experimental evidence at protein level	Complement C1q subcomponent subunit B	1	0.999	13	490	X
sp|P02743|SAMP_HUMAN	P02743	SAMP_HUMAN	APCS	223	Homo sapiens	1:Experimental evidence at protein level	Serum amyloid P-component	1	0.999	15	472	X
sp|P51884|LUM_HUMAN	P51884	LUM_HUMAN	LUM	338	Homo sapiens	1:Experimental evidence at protein level	Lumican	1	0.999	17	470	X
sp|P80108|PHLD_HUMAN	P80108	PHLD_HUMAN	GPLD1	840	Homo sapiens	1:Experimental evidence at protein level	Phosphatidylinositol-glycan-specific phospholipase D	1	0.999	27	466	X
sp|P0DOY3|IGLC3_HUMAN	P0DOY3	IGLC3_HUMAN	IGLC3	106	Homo sapiens	1:Experimental evidence at protein level	Immunoglobulin lambda constant 3	1	0.999	15	462	X	X
sp|P03952|KLKB1_HUMAN	P03952	KLKB1_HUMAN	KLKB1	638	Homo sapiens	1:Experimental evidence at protein level	Plasma kallikrein	1	0.999	27	452	X
sp|P06731|CEAM5_HUMAN	P06731	CEAM5_HUMAN	CEACAM5	702	Homo sapiens	1:Experimental evidence at protein level	Carcinoembryonic antigen-related cell adhesion molecule 5	1	0.999	8	416		X
sp|P02788|TRFL_HUMAN	P02788	TRFL_HUMAN	LTF	710	Homo sapiens	1:Experimental evidence at protein level	Lactotransferrin	1	0.999	32	408	X		X
sp|P19652|A1AG2_HUMAN	P19652	A1AG2_HUMAN	ORM2	201	Homo sapiens	1:Experimental evidence at protein level	Alpha-1-acid glycoprotein 2	1	0.999	15	407	X
sp|P00748|FA12_HUMAN	P00748	FA12_HUMAN	F12	615	Homo sapiens	1:Experimental evidence at protein level	Coagulation factor XII	1	0.999	18	399	X
sp|P29622|KAIN_HUMAN	P29622	KAIN_HUMAN	SERPINA4	427	Homo sapiens	1:Experimental evidence at protein level	Kallistatin	1	0.999	24	396	X
sp|P01861|IGHG4_HUMAN	P01861	IGHG4_HUMAN	IGHG4	327	Homo sapiens	1:Experimental evidence at protein level	Immunoglobulin heavy constant gamma 4	1	0.999	23	393	X	X
sp|Q96PD5|PGRP2_HUMAN	Q96PD5	PGRP2_HUMAN	PGLYRP2	576	Homo sapiens	1:Experimental evidence at protein level	N-acetylmuramoyl-L-alanine amidase	1	0.999	23	388	X	X
sp|P02745|C1QA_HUMAN	P02745	C1QA_HUMAN	C1QA	245	Homo sapiens	1:Experimental evidence at protein level	Complement C1q subcomponent subunit A	1	0.999	14	375	X
sp|P05164|PERM_HUMAN	P05164	PERM_HUMAN	MPO	745	Homo sapiens	1:Experimental evidence at protein level	Myeloperoxidase	1	0.999	34	366			X
sp|P20742|PZP_HUMAN	P20742	PZP_HUMAN	PZP	1482	Homo sapiens	1:Experimental evidence at protein level	Pregnancy zone protein	1	0.999	46	354	X
sp|P01877|IGHA2_HUMAN	P01877	IGHA2_HUMAN	IGHA2	340	Homo sapiens	1:Experimental evidence at protein level	Immunoglobulin heavy constant alpha 2	1	0.999	15	326	X	X
sp|P02747|C1QC_HUMAN	P02747	C1QC_HUMAN	C1QC	245	Homo sapiens	1:Experimental evidence at protein level	Complement C1q subcomponent subunit C	1	0.999	8	326	X
sp|P0C0L4|CO4A_HUMAN	P0C0L4	CO4A_HUMAN	C4A	1744	Homo sapiens	1:Experimental evidence at protein level	Complement C4-A	1	0.999	119	320	X
sp|P04004|VTNC_HUMAN	P04004	VTNC_HUMAN	VTN	478	Homo sapiens	1:Experimental evidence at protein level	Vitronectin	1	0.999	15	307	X
sp|P27169|PON1_HUMAN	P27169	PON1_HUMAN	PON1	355	Homo sapiens	1:Experimental evidence at protein level	Serum paraoxonase/arylesterase 1	1	0.999	21	307	X
sp|P02760|AMBP_HUMAN	P02760	AMBP_HUMAN	AMBP	352	Homo sapiens	1:Experimental evidence at protein level	Protein AMBP	1	0.999	15	292	X	X	X
sp|P06312|KV401_HUMAN	P06312	KV401_HUMAN	IGKV4-1	121	Homo sapiens	1:Experimental evidence at protein level	Immunoglobulin kappa variable 4-1	1	0.999	8	268	X	X
sp|P55058|PLTP_HUMAN	P55058	PLTP_HUMAN	PLTP	493	Homo sapiens	1:Experimental evidence at protein level	Phospholipid transfer protein	1	0.999	20	256	X
sp|Q03591|FHR1_HUMAN	Q03591	FHR1_HUMAN	CFHR1	330	Homo sapiens	1:Experimental evidence at protein level	Complement factor H-related protein 1	1	0.999	12	254	X
sp|O75882|ATRN_HUMAN	O75882	ATRN_HUMAN	ATRN	1429	Homo sapiens	1:Experimental evidence at protein level	Attractin	1	0.999	22	243	X	X
sp|P00747|PLMN_HUMAN	P00747	PLMN_HUMAN	PLG	810	Homo sapiens	1:Experimental evidence at protein level	Plasminogen	1	0.999	10	238	X
sp|P98088|MUC5A_HUMAN	P98088	MUC5A_HUMAN	MUC5AC	5654	Homo sapiens	1:Experimental evidence at protein level	Mucin-5AC	1	0.999	19	231	X
sp|P02748|CO9_HUMAN	P02748	CO9_HUMAN	C9	559	Homo sapiens	1:Experimental evidence at protein level	Complement component C9	1	0.999	16	228	X	X
sp|P07225|PROS_HUMAN	P07225	PROS_HUMAN	PROS1	676	Homo sapiens	1:Experimental evidence at protein level	Vitamin K-dependent protein S	1	0.999	20	228	X
sp|P06681|CO2_HUMAN	P06681	CO2_HUMAN	C2	752	Homo sapiens	1:Experimental evidence at protein level	Complement C2	1	0.999	21	220	X

## Sheet: HiTrap Albumin and IgG Depl.
Protein	Protein ID	Entry Name	Gene	Protein Length	Organism	Protein Existence	Description	Protein Probability	Top Peptide Probability	Combined Total Peptides	Combined Total Spectral count	Secreted proteins	Cell membrane proteins	Cytosolic proteins
sp|P02768|ALBU_HUMAN	P02768	ALBU_HUMAN	ALB	609	Homo sapiens	1:Experimental evidence at protein level	Albumin	1	0.999	105	16674	X
sp|P01859|IGHG2_HUMAN	P01859	IGHG2_HUMAN	IGHG2	326	Homo sapiens	1:Experimental evidence at protein level	Immunoglobulin heavy constant gamma 2	1	0.999	28	3507	X	X
sp|P01009|A1AT_HUMAN	X	A1AT_HUMAN	SERPINA1	418	Homo sapiens	1:Experimental evidence at protein level	Alpha-1-antitrypsin	1	0.999	65	1315	X
sp|P01857|IGHG1_HUMAN	P01857	IGHG1_HUMAN	IGHG1	330	Homo sapiens	1:Experimental evidence at protein level	Immunoglobulin heavy constant gamma 1	1	0.999	32	1063	X	X
sp|P01860|IGHG3_HUMAN	P01860	IGHG3_HUMAN	IGHG3	377	Homo sapiens	1:Experimental evidence at protein level	Immunoglobulin heavy constant gamma 3	1	0.999	26	972	X	X
sp|P01861|IGHG4_HUMAN	P01861	IGHG4_HUMAN	IGHG4	327	Homo sapiens	1:Experimental evidence at protein level	Immunoglobulin heavy constant gamma 4	1	0.999	23	640	X	X
sp|P01023|A2MG_HUMAN	P01023	A2MG_HUMAN	A2M	1474	Homo sapiens	1:Experimental evidence at protein level	Alpha-2-macroglobulin	1	0.999	137	536	X
sp|A0A0B4J1V0|HV315_HUMAN	A0A0B4J1V0	HV315_HUMAN	IGHV3-15	119	Homo sapiens	3:Protein inferred from homology	Immunoglobulin heavy variable 3-15	1	0.999	10	288	X	X
sp|P02675|FIBB_HUMAN	P02675	FIBB_HUMAN	FGB	491	Homo sapiens	1:Experimental evidence at protein level	Fibrinogen beta chain	1	0.999	51	285	X
sp|P02790|HEMO_HUMAN	P02790	HEMO_HUMAN	HPX	462	Homo sapiens	1:Experimental evidence at protein level	Hemopexin	1	0.999	38	257	X
sp|P08603|CFAH_HUMAN	P08603	CFAH_HUMAN	CFH	1231	Homo sapiens	1:Experimental evidence at protein level	Complement factor H	1	0.999	72	221	X
sp|A0A0B4J1X5|HV374_HUMAN	A0A0B4J1X5	HV374_HUMAN	IGHV3-74	117	Homo sapiens	3:Protein inferred from homology	Immunoglobulin heavy variable 3-74	1	0.999	8	212	X	X
sp|P00450|CERU_HUMAN	P00450	CERU_HUMAN	CP	1065	Homo sapiens	1:Experimental evidence at protein level	Ceruloplasmin	1	0.999	110	194	X
sp|P01780|HV307_HUMAN	P01780	HV307_HUMAN	IGHV3-7	117	Homo sapiens	1:Experimental evidence at protein level	Immunoglobulin heavy variable 3-7	1	0.999	13	193	X
sp|P01876|IGHA1_HUMAN	P01876	IGHA1_HUMAN	IGHA1	353	Homo sapiens	1:Experimental evidence at protein level	Immunoglobulin heavy constant alpha 1	1	0.999	22	179	X	X
sp|P07477|TRY1_HUMAN	P07477	TRY1_HUMAN	PRSS1	247	Homo sapiens	1:Experimental evidence at protein level	Serine protease 1	1	0.999	3	167	X
